# Supplementary material for: Shared Negative Experiences Lead to Identity Fusion via Personal Reflection
Source: PLoS One. 2015 Dec 23;10(12):e0145611. doi: 10.1371/journal.pone.0145611 (PMC4689389; doi:10.1371/journal.pone.0145611)
Supplement: S3 File — (XLS) [file pone.0145611.s003.xls]

## Sheet: Sheet1
Bos_ZIP	Current_ZIP	Gender	Age	Ethnicity	Religion	English_Lang	Pol_Affiliation	Lib_Con	Bomb_Recall	Direct_Exp	Injury	Suffering	Think_Exp	Think_Meaning	Think_Different	avgreflection	Fusion_Q1_1	Fusion_Q1_2	Fusion_Q1_3	Fusion_Q1_4	Fusion_Q1_5	Fusion_Q1_6	Fusion_Q1_7	avgfusion
2112	50010	M	24	African, African American	Christian	Yes	Ind.	4	A bomb exploded near the finish line twice. I was at home taking a nap. It affected me because a terrorist attack just happened "in my own backyard" and so close to home. I felt sad and scared at first, but I'm back to normal now.	0	0	3	3	4	3	3.33333	5	4	4	5	4	5	5	4.57143
2102	60189	F	24	White European	Christian	Yes	Ind.	3	A person set off a bomb near the boston marathon route and injured and killed a lot of people. He had the bomb in a backpack that he put near the route. I was at work when I heard about it happening. It affected one of my coworkers greatly because he is a marathon runner and quite a few of his friends were there. There were a few people in the building with friends and family in the race. I also …	0	0	2	3	2	5	3.33333	4	5	6	4	4	4	4	4.42857
2108	2108	M	26	White European	Christian	Yes	Rep.	5	As the runners crossed the finish line a bomb blew up I was at home and watched the footage from my home. I didn't know anyone running in the race because i don't have any family up here any more. I had some friends who knew people who ran and they were devastated. Luckily, no one they knew was seriously injured it felt like the waiting game that happened during 9-11 where you were never sure if …	0	0	4	4	5	3	4	4	5	6	5	5	5	6	5.14286
2134	2134	M	24	White European	Agnostic	Yes	Lib.	5	At about 1:30 on the day of the Boston Marathon in April 2013, a friend of mine was planning on commuting to my apartment using the green line. She told me she left at 1:45, and just before 2;00pm, I checked Twitter and saw that there was some type of explosion on Boylston St. I immediately tried to call her but could not get any cell phone signal. I then started tweeting out to people that I kne…	0	0	2	3	4	2	3	5	5	6	4	2	2	4	4
2112	2112	F	22	White European	Atheist	Yes	Dem.	2	At the bombing someone set off explosives and killed and injured runners. I was at work. It did not affect me or anyone I know. I felt really sad and anxious. IT was a terrible event.	0	0	2	3	5	3	3.66667	4	5	4	4	4	4	5	4.28571
2108	2108	M	25	White European	Atheist	Yes	Ind.	4	At the bombing two pressure cooker bombs were set off by two terrorists. I was in newport rhode island at the time. It made me feel really pissed off. I knew a couple of people who were running the marathon so it was a little bit scary.	0	0	2	3	#NULL!	3	3	5	5	6	3	2	4	4	4.14286
2114	2114	M	24	Caribbean	Christian	Yes	Rep.	4	At the finish line of the Boston Marathon, a bomb (or series of bombs) exploded, taking some casualties and injuring many. I was at work down in Atlanta, GA where I was living at the time. The bombings did not affect me directly, however, I had many friends who were either watching or participating in the marathon. Thankfully, none of them were injured, but there was definitely emotional trauma f…	0	0	1	1	3	2	2	4	5	5	3	3	2	3	3.57143
2113	2113	M	20	White European	Atheist	Yes	Dem.	3	At the finish line of the marathon, a bomb went off, killing several people and wounding many others. The city entered a panic as police officers searched for the bombers, going over the same old tapes again and again. Eventually they were even searching house to house for the suspects. Luckily, no one I knew was injured in the event. I was away at college when I heard the news. I immediately cal…	0	0	2	2	3	2	2.33333	2	4	4	2	2	3	3	2.85714
2118	2118	M	24	White European	None, Atheist	No	None	4	Backpacks were left by the finish line. These backpacks contained home made bombs which were detonated. I was at home during the bombings in my apartment. It did not affect me or anyone I know directly. It made me feel furious, sad, and upset.	0	0	4	2	2	2	2	5	5	5	5	5	5	5	5
2467	2467	M	24		Atheist	Yes	Ind.	4	Being that I lived out near boston college, I was not particularly close during the bombings. In fact, I missed marathon monday and was in connecticuit when it occured. However, I have friends who were runners in the marathon. I remember being frightened that they, or others i knew were injured. So i stopped what I was doing and watch the TV and called my friends in the area to see if they were a…	0	0	2	2	#NULL!	3	2.5	3	4	3	3	4	3	3	3.28571
2135	2135	M	36	White European, Arabic, Egyptian or Maghreb	Jewish	Yes	Dem.	3	Bombs exploded toward the end of the race at the finish line. I was working from home that day when they TV flashed to the bombing I also heard sirens from every direction shortly thereafter. I had a friend who was at the finish line who was cheering on some other friends who were running. I was unable to contact this individual for several hours. The whole event and the subsequent aftermath made…	0	0	4	3	3	5	3.66667	5	5	5	5	4	5	6	5
2119	3873	F	26	White European	Jewish, Atheist	Yes	Dem.	1	By coincidence, I was in New York City that day because my employer was hosting an event there. My first thought was about my husband (my fiance at the time). He works for a construction company, and at the time he was working on a project at Logan Airport. However, because that day was Patriots Day, he was not at work. I called to make sure that he was okay, and he was at home, nowhere near the …	0	0	2	2	2	1	1.66667	2	4	3	3	1	3	3	2.71429
2110	2110	F	27	White European	Christian	Yes	Ind.	4	During the bombing, I was out of town for the weekend with my boyfriend. We generally try to get away during this week because of the hectic nature of the city during Marathon weekend. It affected a great number of people I knew and affected me just because I took the hit personally.	0	0	4	4	4	4	4	6	6	6	6	6	6	6	6
2215	2139	M	24	White European	Agnostic	Yes	Dem.	3	During the marathon, two bombs went off near the finish line, killing three and injuring many others. I was at work (outside the city) when it happened. It affected some of my friends deeply. Many of them knew the victims personally. Also, as a former BU student, it was especially sad to learn that one of our own was killed. Some of my friends were not far from the finish line and saw everything …	0	0	2	4	3	4	3.66667	3	5	4	4	3	3	3	3.57143
2121	2121	M	25	White European	Christian	Yes	Dem.	2	hundreds of people got injured and disabled that were closest to the finish line. I was watching the new when it happened, i think i was watching CNN that day, It affected me cause i'm also a runner and to have to randomly got hurt during a race suck. I felt so sad for the people who were running and got injured from the blast.	0	0	4	#NULL!	4	4	4	4	4	5	5	4	3	4	4.14286
2108	2108	M	38	White European	Christian	Yes	Dem.	3	I am a Marathon runner, Me and my husband both participated in that marathon. / All were very excited and happy, We had a big group of friend who participated. One of our friend got asthmatic attack while running so we quit it and rushed to southshore hospital. There we heard news from staff nurse that you are lucky you skipped it in between a there was explosion happened near finish line. / We a…	0	0	4	4	4	3	3.66667	4	5	5	5	4	3	5	4.42857
2139	2139	F	28	White European	Atheist	Yes	Ind.	2	I am a pilot and I was out of town for the Boston marathon bombings, but my best friend also lives in Boston and she and I were on the phone all day while I watched the news. My father was in the hospital they brought a lot of the victims to, undergoing chemotherapy. the hospital went into lock down. The evening after the bombing I flew to Calgary, AB, When I logged on to facebook the MIT shootin…	0	0	4	4	5	5	4.66667	4	5	4	5	2	4	4	4
2108	2108	F	34	White European	Jewish	Yes	Rep.	6	I dont remember it in details but I remember i turn on tv and watched in horror, I was sad and was in home when it happen	0	0	5	4	4	3	3.66667	6	6	6	6	6	6	6	6
2119	2119	M	40	White European	Christian	Yes	Ind.	4	I felt awful / I have in the race three times in the past but that was at over 5years ago / I was watching on tv / shock and horror / and I felt as if it could have been me / I did not know anyone of the runners /	0	0	1	3	3	4	3.33333	3	4	4	3	2	2	2	2.85714
#NULL!	49506	M	23	Polynesian or other Pacific Islander	Buddhist	Yes	Ind.	4	I felt very scared thinking about how that could happen any time or any where.	0	0	3	4	4	4	4	#NULL!	#NULL!	#NULL!	#NULL!	#NULL!	#NULL!	#NULL!	#NULL!
2111	97203	F	29	White European	Atheist	Yes	Ind.	1	I had already been living in Oregon for two years at that time. I was at work when it happened and didn't even hear about it until I turned on NPR in my car on the way home that evening. I remember feeling sick to my stomach and praying that everyone I still knew in the city would be okay. I have a couple of friends in Boston who are regular runners, but I was unsure if they would be participatin…	0	0	3	3	4	4	3.66667	4	4	6	5	3	4	4	4.28571
22101	1027	F	48	White European	Christian	Yes	Dem.	2	I have moved away from Boston a few years ago, but as it happens, I keep in contact with a number of people who are still there. I have a friend whom I have dropped off at the Marathon for years, so that he could run as a bandit. Fortunately, he has been too busy of late to train, and skipped the last few marathons. On the day of the bombing, I had been exchanging emails with several people with …	0	0	4	2	1	3	2	4	3	6	3	3	3	3	3.57143
2108	98011	M	20	White European, Polynesian or other Pacific Islander	Apatheist	Yes	Ind.	3	I heard that it happened and I knew a guy who said he was signed up for it. I was really scared for the guy and his family so I called up to see if he was okay and it turned out he had miraculously fallen ill just a day or two prior and couldn't make it to the marathon. I was both relieved and saddened as people were severely injured and killed on that day and I still don't know exactly the reaso…	0	0	3	2	4	2	2.66667	2	3	4	3	2	2	5	3
2112	90001	M	32	White European	Christian	Yes	Dem.	5	i know it's a terrible event that i will remember for the rest of my life and I feel lucky that I wasn't there but I have friends that died in that place and i cried for them..i guess this is the place we live in and there is nothing we can do about this	0	1	4	4	3	4	3.66667	5	4	5	5	4	4	4	4.42857
2135	2445	F	33	White European	None	Yes	Dem.	1	I live at mile 23 of the marathon, on Beacon Street. Every year, we walk up and down for hours, cheering the crowds and reveling in the spirit of the day. I had just come inside the house when my husband told me what had just happened. We were scared and in shock, expecting the news to get worse and worse. We heard the sirens and helicopters, stunned that this could actually be happening. The res…	1	0	2	5	5	5	5	5	5	5	5	3	4	4	4.42857
2114	2114	F	24	White European	Atheist	Yes	Dem.	2	I remember being at work out of town that day, receiving live updates as more and more information became available. It was a scary time. I had friends running in that race, nobody knew what was going on, and the bombers were still at large, fleeing right through neighborhoods where I had loved ones (Watertown). Fortunately, no one I knew was hurt, but it definitely affected everyone I know and a…	0	0	3	3	3	2	2.66667	3	5	4	2	2	2	2	2.85714
2112	2112	F	22	Caribbean	Christian	Yes	Dem.	4	I remember I was in my dorm room when I heard about it. I actually attended school with the Boston Bomber, Dzhokhar Tsarnaev, at UMass Darthmouth so it was rather shocking to hear that he was one of the two bombers. I can recall hearing my room mate talking about the bombing that took place close to Boylston Street. At the time I didn't know who the bomber was but I was horrified. Who would do su…	0	0	3	4	4	5	4.33333	5	5	5	5	5	5	5	5
2113	2113	F	27	White European	Christian	Yes	Ind.	4	I remember people were killed and disfigured. I remember a suspect got away and they later found and arrested him.	0	0	3	4	4	5	4.33333	4	2	3	4	3	3	4	3.28571
2128	60466	M	30	White European	Christian	Yes	Ind.	4	I remember that a couple of bombs went off towards the finish line. I was not in boston at the time but I had several friends that were running in the marathon. I know I felt very sad and very worried for him. I hope nothing like this every happens again. It affected so many people negatively.	0	0	3	5	5	5	5	5	5	5	5	5	5	5	5
2446	2446	F	23	White European	Christian	Yes	Ind.	4	I was a junior at Boston College and had just cheered on my sister, who was running, at mile 21, told her to "keep going, run fast!" I ran with her for about half a mile. My mom was waiting for her on Boylston Street, at the corner of Hereford. I stayed outside with my friends for a bit longer, and then headed back to my apartment with a roommate, whose boyfriend was running. We were planning on …	0	0	4	4	4	4	4	4	6	5	5	3	4	3	4.28571
2201	2201	F	40	African	Christian	Yes	Dem.	4	I was actually at home when a newsbreak came on CNN about the bombing, they had very little information at that time. It did not affect me personally and I didn't know anyone involved. But I was very upset and wanted answers like everyone else asked who could do this right here in our own city.	0	0	3	2	2	5	3	4	4	3	4	2	2	2	3
2145	2145	M	23	White European, E. Asian	None	Yes	Ind.	5	I was actually at school at the time, in Storrs Connecticut. I did however have family living in Boston at the time who were very shaken up by the bombing. My mother claims that she heard a large explosion at the time of the event and the rest of my family was very scared following the bombing because the bombers had not been arrested yet. I remember that the whole city was basically shut down, i…	0	0	3	3	4	2	3	4	4	4	4	3	2	3	3.42857
2127	2127	F	29	African, White European	Atheist	Yes	Lib.	1	I was actually out of town visiting my parents when the bombing took place but we all watched it on TV. I had a few friends who were running in the race, but weren't hurt. It was a very scary time, those few weeks after. I don't think a lot of people ever recovered. I know many friends who won't do big marathons like that anymore because they're paranoid. It was a sad, scary day.	1	0	3	5	3	3	3.66667	4	2	4	3	3	4	4	3.42857
2124	2124	M	40	White European	Christian	Yes	Dem.	4	I was at a Boston Red Sox game and the game had just ended and we tried going through the train station but it was closed due to the bombings. The streets were chaotic and crowded.	0	0	2	5	3	4	4	5	4	4	4	5	4	5	4.42857
2108	2108	M	36	E. Asian	Agnostic	Yes	Dem.	2	I was at home and watched it on television. It was very traumatic. I followed the events on tv and online. I didn't know anyone personally. It made me feel fearful.	0	0	2	4	4	3	3.66667	4	4	4	4	4	4	4	4
2127	19134	M	39	White European	Christian	Yes	Ind.	4	I was at home at the time. I remember a breaking news alert appearing on the television that I happened to be watching at the time. It was a frightening moment. The first thing that went thru my mind was worrying if this was another attack on scale with 9/11. I was glued to the TV and internet for quite a while waiting for more details. Luckily, nobody I knew was injured or even participating in …	0	0	3	1	2	3	2	2	2	2	2	2	2	2	2
2201	2201	F	25	White European	Agnostic	Yes	Ind.	4	I was at home during the Boston Marathon bombings. It did not affect anyone I know directly but I did have a co-worker whose father was injured.	0	0	4	4	4	4	4	4	4	4	4	4	4	4	4
2122	2405	M	19	White European, Caribbean	Christian	Yes	Dem.	4	I was at home that day when the bombings happened and can remember when I walked into the living room and first heard that there had been an explosion in the city. I later learned where at the marathon the bombing had hit and was devastated and a bit frightened, as I have been to that area of the city many times before. It did affect a pair of people who had recently graduated from my high school…	0	1	3	5	5	4	4.66667	5	5	6	3	5	4	5	4.71429
2201	2201	M	23	White European	Atheist	Yes	Dem.	3	I was at home watching tv, when I saw the news. The two crazy people set down backpack bombs that injured and killed a number of people. I did not know anyone directly but overall it was very scary. I remember many people went into a panic especially during the manhunt that followed. Horrible event, definitely will never forget that.	0	0	3	4	2	2	2.66667	4	4	5	4	5	5	4	4.42857
2108	2108	F	30	White European	Christian	Yes	Dem.	3	I was at home when it happened and heard it on the news. I heard a bomb went off and people were injured and killed. I was very scared and thought of 9/11. I called some friends who worked near there to make sure they were Ok which they were. I was very scared more bombs were going to go off and couldn't believe this happened in our city	#NULL!	#NULL!	2	3	3	6	4	4	4	4	4	4	4	4	4
2215	2215	F	24	White European	None	Yes	Ind.	4	I was at home when the bombings happened but I learned about it on the television that two men were involved. The bombs went off at the side as people were crossing the finish line - many were hurt lost limbs and many died. Even thought no one I knew was affected, I still felt a sense of loss as a Bostonian as this crisis happened to my home city.	0	0	4	4	4	3	3.66667	4	5	5	4	4	5	4	4.42857
2112	18966	F	23	White European	None, Agnostic	Yes	Dem.	1	I was at home, and I was watching television when the breaking news alert came up. I was very scared as I had friends at the marathon, and I wanted to get in contact with them but I figured their families would be trying to do the same. All I could do was keep watching the news and hoping not to see anyone I know hurt.	0	0	2	4	4	5	4.33333	4	4	4	3	3	4	4	3.71429
2121	2121	M	23	African, White European	Atheist	Yes	Ind.	4	I was at home, sleeping off a hangover, I think. I didn't know anyone who was involved, or really anyone who knew anyone. I do know some people who lied about being there, though. I remember thinking "not this shit again" first thing after I heard about the bombing. The media coverage was ridiculous. 24 hour coverage of the manhunt, the boat, the sensationalism. That sort of thing. I remember how…	0	0	1	1	1	1	1	4	4	4	4	1	1	1	2.71429
2127	4496	M	20	White European	Agnostic	Yes	Ind.	4	I was at home. I saw it on the news. I called a friend that I thought might have been around there right away. They told me they weren't. I felt nervous and worried.	0	0	2	2	2	1	1.66667	4	4	5	4	3	4	4	4
2204	2204	M	44	White European	Christian	Yes	Rep.	6	I was at the supermarket shopping with my wife. I had the day off from work. Than I heard all these siring and people at the supermarket checking there phones. I didn;t know what was going on til I drove back home. When I came back, breaking news was on every channel. I couldn't believe what happen. One of my friends went to the boston marathon. Luckily he was not hurt, but it shock me greatly. I…	0	0	3	2	3	5	3.33333	4	5	4	4	2	5	5	4.14286
2108	2108	M	32	White European	Atheist	Yes	Dem.	2	I was at work and I got a call from my sister. She was out on the route, not at the finish line, but around that area. She was terrified and panicky with all the police and sirens going on in the background. I immediately left to go find her and it was chaos. I've never seen my city like that and I hope to never experience it again.	0	0	3	3	2	4	3	5	6	6	5	4	4	5	5
2140	2140	F	28	White European	Christian	Yes	Dem.	2	I was at work at the bank I work at. I was actually thinking about going to the marathon that day but decided not to. Some of the people I worked with started talking about it, and wondering if theyshould go home early. I was very upset. Obviously everybody was talking about it for weeks. Somehow I didn't know anyone who was there, whic is weird because I have friends who run marathons, but none …	0	0	2	3	3	3	3	2	4	4	1	1	1	1	2
2215	2215	M	28	Other	Atheist	Yes	Ind.	4	I was at work during the bombing. I remember thinking about my friend who was a pedicab driver at the time. I texted him but i didn't get a response for few hours because cell service was disrupted. It felt very personal. I had never experienced something like that on a first hand basis.	0	0	2	3	2	4	3	4	3	5	2	2	2	2	2.85714
2108	2108	F	49	White European	Christian	Yes	Dem.	4	I was at work when it happened and I can remember hearing the explosion from my office building, It was so loud it was awful. I found out later on one of my cousin's friend's who was good friend's with Krystle Campbell, who was sadly killed in that explosion, I can remember being in shock that something like that could happen in such a great city. I was sick over how many people who were hurt and…	1	0	5	6	6	5	5.66667	6	6	6	6	5	6	6	5.85714
2109	54601	F	27	White European	Agnostic	Yes	Dem.	3	I was at work when the bombing took place and my co-workers told me what happened. Immediately I was concerned for my friends that may have been attending the race. I attempted to call them and did not get an answer. I became a bit worried. I then started seeing the news coverage and had flashbacks to September 11th and began to wonder what it meant. I did not know anyone directly affected, but i…	0	0	2	1	1	2	1.33333	3	3	3	3	2	2	2	2.57143
2111	2111	M	28	White European	Atheist	Yes	Ind.	2	I was at work when the bombings happened, I remember going home and talking about it to my partner. It made me feel quite sad and angry that someone would do such an act. I remember the next day when they ran the photo of the two subjects one of my coworkers said I looked like the younger one. I distinctly remember getting a lot of dirty looks for the rest of that day from various people while th…	0	0	1	1	1	2	1.33333	2	2	2	2	2	2	2	2
2121	30907	M	24	White European	None	Yes	Dem.	1	I was at work, but not in boston. I moved from boston after I graduated high school. When I heard the news I was immediately worried about my family, luckily I was able to get a hold of one of my parents and they told me everyone was fine. I was still shaken up, but at least could be sure that my famiily wasn't hurt.	0	0	2	1	1	1	1	1	1	1	1	1	1	1	1
2215	2215	F	41	White European	Christian	Yes	Dem.	3	I was at work, I normally go to the marathon to work the medical tent. I was pregnant so I decided to work. Some of my patients told me what was going on, I dropped what I was doing and went to the internet for information. Some of my friends were running it, I could not reach them for a while but then I heard they were ok. If I wasn't pregnant, I would have been near that finish line. It was hor…	0	0	2	5	5	6	5.33333	4	5	5	4	4	6	6	4.85714
2127	4496	F	65	White European	Agnostic	Yes	Dem.	3	I was at work. I heard only a little about it. I felt worried and wanted to call my friends in the area to see if they were okay, but I had to wait till I could take a break. When I was finally able to call them, they all said they were okay.	0	0	2	1	1	1	1	3	3	4	2	2	3	2	2.71429
2118	2155	F	32	White European	Christian, None	Yes	Lib.	2	i was downtown on boylston street in between where the two bombs went off. we saw the first on go off, started running in the opposite direction straight into the second one. it was one of the scariest things i have ever experienced. we were unsure if more bombs would go off. we headed towards the river to avoid smoke. we only saw one injured person, but we were approximately 300 feet away from e…	1	0	4	5	4	4	4.33333	4	4	3	3	1	2	4	3
2215	2215	F	55	White European	Atheist	No	Dem.	1	I was home when it happened and I heard on TV that an explosion had occurred at the marathon finish line. I did not know anybody there, but I was absolutely anxious and was glued in front of the TV trying to get news.	1	0	2	2	3	4	3	5	5	5	5	5	5	5	5
2113	2113	M	28	S.E. Asian	Agnostic	Yes	Lib.	6	I was home when this tradegy happened. I was told by local neighbors not to go outside until things were straightened. I was on high alert. No, I did not know anyone directly involved, but the news was so real and vivid that I felt like I knew somone or was actually threre. I was numb and confused, these days terrorism is so prevalent, it is not uncommon for something like that to happen. I was s…	1	0	4	4	3	4	3.66667	5	4	4	3	3	4	5	4
2110	2110	M	34	White European	Christian	Yes	Rep.	7	I was home with my three kids and my wife was running in the marathon. Our youngest was sick so we couldn't attend the race. Normally we would be at the end waiting for mommy to finish. Then the news was going nuts and I was panicked because I could not get a hold of my wife. I knew she should be done with the race by then and what we were hearing it sounded bad. I know she leaves her phone in he…	1	0	3	4	5	6	5	6	6	6	6	5	6	6	5.85714
2139	2139	M	30	E. Asian	Atheist	Yes	Ind.	2	I was in a lab in MIT during the Marathon Bombing. I had no direct experiences about it. I remember that a guy in our lab shared the link of CNN to us. I was shocked. I remembered that there were a chaos, people run, shout for help. The feeling is pretty complex. I should say that my mind is blank when I saw that on internet	0	0	3	3	3	3	3	5	4	5	3	3	4	4	4
2112	75080	M	21	White European	Atheist	Yes	Ind.	4	I was in class and I just took ut my phone to check the news and saw that a bombing happend in Boston. I had a friend participating on the Boston Marathon but thankfully he was in the middle and was not hurt. I was very worried about him and left class to make sure he was okay. I was terribly scared for my friend and was wndering if another bomb would happen	0	0	2	4	3	5	4	2	3	4	3	2	3	3	2.85714
2110	77001	F	26	White European, Latin American	Atheist	Yes	Dem.	1	I was in Houston, at my apartment by my university. No one I knew was affected personally, but I remember watching the news in horror for hours. I felt helpless, watching the city I loved be torn apart like that and knowing there was nothing I could do. Even now, over a year later, I still get mad just thinking about it.	0	0	2	4	6	6	5.33333	5	4	5	3	4	5	6	4.57143
2130	5091	F	24	White European	Spiritual	Yes	Lib.	4	I was in Maine at school. I did have friends who were present at the bombing, and friends who were participating in the race, but I didn't find out until later, because the two who were actually right near it were from Vermont and New Zealand respectively. I had been planning to go to Boston for that weekend and I was relieved that I had decided not to go. I felt alarmed and worried about my frie…	0	0	2	2	4	1	2.33333	2	4	5	3	2	4	4	3.42857
2116	2116	M	20	White European	Agnostic	Yes	Lib.	4	I was in my apartment when it happened. I didn't know anyone involved. It made me feel sad for the people and worried about what else might happen.	0	0	1	2	2	2	2	4	4	4	4	4	4	4	4
2130	2130	M	24	White European	Agnostic	Yes	Green	1	I was in New Hampshire visiting old college buddies when I heard the news. My bus was scheduled to leave Boston that night and then I heard the news: there was a bombing at the marathon. At first, the details were vague. Throughout the week, new details began to emerge and the brothers were identified as primary suspects. I was in Boston the night that the chase happened, when police cornered the…	0	1	2	2	2	3	2.33333	2	3	3	2	2	2	2	2.28571
2118	28387	F	24	White European	Atheist	Yes	Lib.	2	I was living in Boston at the time, but thankfully not anywhere near the marathon. I was visiting a friend when I heard the news and of course it created a huge panic. We were tracking down all of our friends to ensure everyone was safe and thankfully they were. One friend was at the race but not in the radius of the explosions and they were unhurt but shaken. I was scared and afraid at the time.	0	0	3	4	4	4	4	2	2	2	2	2	2	2	2
2109	2176	F	34	Mediterranean, White European	None	Yes	Dem.	1	I was living in Central Square in Cambridge at the time. I was on the phone in my backyard and heard the two explosions, though I had no idea what they were until I started getting texts from friends and family asking if I was ok. My roommate had been at the finish line and as I watched the news coverage I got more and more nervous about her. She eventually got in touch and was fine, though stuck…	1	0	4	4	5	4	4.33333	5	5	6	4	2	3	4	4.14286
2134	6415	M	42	White European	Christian	Yes	Ind.	6	I was not at the marathon, but was watching it on tv when it happened. I was in a state of disbelief about what was going on, and horrified for the people in the crowd, hoping no one I knew was nearby. Fortunately, those who I knew were not in the immediate blast area, although there were a few who had been there or were close by.	0	0	4	2	2	2	2	4	4	5	4	3	4	3	3.85714
2135	20120	F	29	White European	Agnostic	Yes	Ind.	3	I was not currently in Boston at the time, but my sister and her boyfriend were. I remember I was in a studio working on an oil painting when it happened. I did not find out until about an hour later. I was very frightened. I know my sister had talked about how she was very excited to volunteer at the race and help hand out water to the participants. I tried again and again to get ahold of her bu…	0	0	3	3	2	3	2.66667	4	5	6	3	4	4	4	4.28571
2128	2128	F	29	White European	Agnostic	Yes	Ind.	1	I was not in Boston at the time, but I remember watching to news. It impacted some family living in watertown and working in the prudential center building. We were in touch with the family that was impacted to make sure they were actually ok. It was scary not only that the bombing happened, but that there was a manhunt and additional murders afterwards.	0	0	1	1	1	1	1	2	5	3	2	2	2	4	2.85714
2196	30909	M	23	White European	None	Yes	Dem.	2	I was not in boston at the time, this was shortly after I had moved. I remember getting the news at work. it was weird, I was kinda numb and distant about the nose. Like it all felt like a bad dream rather than reality. Felt that for a few minutes before I called me mom, and she reassured me that any of my family was okay, and I tried to move on with the rest of my day.	0	0	2	1	1	1	1	1	1	1	1	1	1	1	1
2115	2115	M	18	E. Asian	Agnostic	Yes	Ind.	5	I was not living in Boston at the time, but I know that two Russian extremists conduced the bombings. They targeted an area near the finish line and left bombs in duffels/backpacks by the road. There were many casualties, and I believe a few people were unfortunately killed. I was at home when it happened. It did not affect me personally, but it made me feel scared and worried for the people in B…	0	0	3	1	2	2	1.66667	2	5	2	4	3	3	2	3
2127	63042	M	42	White European	Christian	Yes	Ind.	5	I was not living in Boston at the time. I heard about the bombings via the news, as most people did. The bombings were carried out by two young men who are/were Muslims. They bombed the finish line of the Marathon and killed or wounded a lot of people. There was a subsequent manhunt throughout the Watertown, MA area in particular. I knew of some people who were running in the marathon, but no one…	0	0	2	4	4	3	3.66667	2	2	4	2	1	2	2	2.14286
2111	2111	M	28	White European	Atheist	Yes	Ind.	3	I was not near the marathon when the bombing happened. However, I was sad for the people the experienced it and their families. Luckily, I was not affected directly, nor were any of my friends or families.	0	0	1	2	2	4	2.66667	5	5	5	5	4	3	4	4.42857
2120	2120	F	29	African	Christian	Yes	Dem.	7	I was on vacation in Miami during the Boston Marathon Bombings. Several people got hurt running through the finish line during the bombing. It did not affect me or anyone that I knew directly. However, I did feel really bad for those affected by this tragedy. Seeing the news about this made me really angry.	0	0	2	3	3	5	3.66667	6	6	6	5	5	4	5	5.28571
2445	3060	F	26		Atheist	Yes	Lib.	4	I wasn't in Boston at the time. A lot of my friends were though. The first thing I did was check facebook - everyone was posting statuses like "home safe" or "we're all okay". Then I was angry. After we caught him I was proud though, like that meme said "if you bomb boston we will shut down the whole city to find you".	0	0	2	2	3	4	3	5	5	5	3	1	1	5	3.57143
2467	12831	M	19	White European	Christian	Yes	Ind.	4	I wasn't in Boston but sister was at Boston College. It was terrifying watching the news reports and not knowing if she was safe. She kept texting me to keep me updated and it was crazy not knowing where the bomber could be. It was relieving when he was finally caught.	1	0	3	3	3	2	2.66667	3	3	4	4	2	4	3	3.28571
2201	1002	M	19	White European	None	Yes	Ind.	3	I wasn't there at the time. I was living in Amherst, pretty close to Boston. I had to find out about it on the news and felt very shaking how something like that happened somewhere close, and the fact that I go to Boston often.	0	0	2	4	3	4	3.66667	4	4	3	3	3	3	3	3.28571
2108	2108	M	35	Caribbean	Christian	Yes	Rep.	3	In the marathon 2 bombs went off. Thank god that nobody I knew got hurt. It made me mad that somebody would do such a thing.	0	0	3	3	3	5	3.66667	4	4	4	4	4	4	4	4
2119	2119	M	29	S. E. Asian	Hindu	Yes	Dem.	2	It was a very tragic incident. I wasn't directly affected by it since I was not in the vicinity. But the news flashes and pictures of the scene were greatly disturbing. I hope the laws and rules are strict enough to punish the guilty and ensure this does not repeat. The civilians need to be vigilant and attentive at all times too.	0	0	4	3	3	4	3.33333	4	3	3	3	3	3	3	3.14286
2124	2124	M	30	African	Christian	Yes	Dem.	3	It was long weekend holiday in Massachusetts so the day of the Boston Marathon I was actually unpacking my suitcase at home-- I had just returned from a trip. I got a phone call from my partner telling me about the event and to turn on the news. I turned on the news, watched in disbelief and informed friends and family of the event and assured them that I was ok given my proximity to the occurren…	0	0	2	2	3	3	2.66667	3	4	5	3	2	3	4	3.42857
2112	2112	M	26	White European	Christian	Yes	Dem.	6	it was the so bad for the boston that i happend in boston.that day i was in my office and watching live on computer..it affect our full society and city and state.because its very big thing to do bombing in our country...it affect me totally that how someone cna do this.there are so many people of city died and injured..its really the shameful for the whole police and security.i was feeling bad t…	0	0	4	5	6	6	5.66667	5	6	6	5	5	6	6	5.57143
2112	8021	M	33	S. American, White European	Christian	Yes	Rep.	6	Many people were running at the Boston Marathon. All of the professionals finished and then they bombed all of the regular innocent people. My wifes brother died that day. It made me feel upset that terrorism is still around today.I remeber watching TV and receiving a call that said a bomb has gone off at the marathon. This made me feel upset and depressed for many days.	0	1	5	4	3	5	4	6	5	4	5	4	5	4	4.71429
2108	1083	F	29		Christian	Yes	Ind.	3	My friend's family and mine watch the Marathon from her hometown, Natick, which is less than 20 minutes outside Boston. We can enjoy our day together, avoid the craziness of the city, but walk down the street to watch the runners go by. We were doing it this very day with me being pregnant and she having an infant. Our husbands were at work. We were so shocked at the news and so very glad we deci…	0	0	3	2	5	4	3.66667	4	5	6	4	3	4	4	4.28571
2445	2445	M	35	White European	Atheist	Yes	Ind.	4	My wife and I go to Mile 23 every year to watch the leaders and participants in the marathon. We did it just like always and came home. I had the marathon on tv for a little bit but turned it off to listen to music and just lounge. I got a phone call from a friend who sounded frantic and asked if I was ok. I remember being surprised because I was home and didn't know anything about it. I turned t…	0	0	3	3	3	3	3	2	5	4	4	3	4	4	3.71429
2131	2766	M	27	White European	Atheist	Yes	Lib.	3	My wife and I had our wedding on April 11th and had arrive back in Boston on the 12th. On the 13th, forgetting it was the day of the marathon, we decided to take a drive to Micro Center in Cambridge. We never even go close due to traffic and people. We were around Fenway about the time the attack occurred but heard nothing and knew nothing about the even for another 30 minutes. We actually were i…	0	0	4	5	5	2	4	4	5	6	4	2	5	2	4
2150	2760	M	31	White European	Spiritual	Yes	Ind.	2	person or people set off 2 explosive devices along parade route of boston marathon towards then end of day around 3pm i believe. I was at work in southern mass at the time. I was watching on CNN as reports came in. I was worried for my city more than anything, didn't effect me or family personally. I felt worried about who was behind it and the motive of event.	0	0	1	2	5	5	4	4	4	5	2	2	2	5	3.42857
2108	2108	M	27	White European	Christian	Yes	Ind.	4	someone blew up buildings and killed lots of people in boston. when this was going on, i was a work at the time. it affected me by making me not feel same in my city. this act did not have a direct affect to me but im sure others where affected by what happened.	0	0	3	4	3	4	3.66667	3	3	4	3	2	3	4	3.14286
2108	2108	M	35	S. Asian	Hindu	No	Dem.	2	the bombing was horrible to listen and look at. / / i was at a friend's place. / / it affected us mentally it was horrifying' / / felt angry and sad same time	0	0	3	4	4	4	4	5	4	5	4	4	4	4	4.28571
2108	2108	M	26	White European	Christian	Yes	Dem.	3	The bombing was very scary and frightening. What happened was a scary terrorist attack on the marathon runners. I was at home safe and sound or so I thought. It effected everyone I know because it scared them. It made us all not feel safe anymore. I feel like it has scared me for life. I no longer feel safe anywhere.	0	0	3	4	3	4	3.66667	4	3	4	4	2	3	3	3.28571
2121	2121	M	23	White European	Christian	Yes	Rep.	5	The bombings happened and the whole city freaked out and was basically on lock down. Every one thought it was a terror attack. It made us all feel threatened and scared.	0	0	2	4	3	4	3.66667	4	5	5	5	4	4	3	4.28571
2238	20712	M	26	White European, E. Asian	Spiritual, Agnostic	No	Dem.	2	The bombings happened not far from where I used to work downtown. I had just moved away from Boston (I had just begun a study-abroad program in China), and it was both surreal and jarring to hear about what had happened. I had watched the marathon myself only the year earlier, and although the bombings did not affect anyone I knew directly, I definitely had a "that could have been me" feeling. Fo…	0	0	2	1	2	4	2.33333	2	5	3	2	2	4	5	3.28571
2171	2171	F	26	E. Asian	Atheist	Yes	Dem.	2	The bombings occurred during the 2013 Boston Marathon. Two bombs made out of pressure cookers were placed in the stands near the finish line. It was well after the winners had completed the race, but many people were there to support their friends and family who were running. / / I was on a trip visiting family during the bombing. I found out about it when I received text messages from my sister,…	0	0	2	2	2	1	1.66667	3	4	5	3	4	3	4	3.71429
2114	2114	M	33	White European	Christian	Yes	Dem.	3	The bombings took place near the finish line of the marathon. The two brothers placed multiple bombs in the area that caused multiple casualties and then went on the run from the police. One brother was killed and the other was captured after a shootout. I was in New Jersey for business when the bombing took place, but I remember being angry that another terrorist attacked innocent people. I reme…	1	0	2	2	1	1	1.33333	4	5	5	5	4	5	5	4.71429
2108	2108	M	19	White European	Atheist	Yes	Dem.	2	The bombs went off near the end of the race and a few people died and many more suffered horrible injuries. I was at work that day and first heard about it from a customer. I didn't personally know anybody affected by the tragedy. However, I was affected by the city lockdown that occurred afterwards during the manhunt. Our store was closed for those days and it was scary to go outside. There was …	0	0	3	4	5	5	4.66667	3	4	5	3	1	3	3	3.14286
2215	94596	M	30	S. Asian	Hindu	Yes	Dem.	2	The Boston Marathon bombings and related shootings began on April 15, 2013, when two bombs exploded during the Boston Marathon injuring hundreds of people who had come to participate in the Marathon and the spectators as well. / / I remember my friend calling to ask me if I was safe. Fortunately none of my friends were present at the bombing site.	0	0	3	4	2	3	3	5	5	5	5	4	4	4	4.57143
2122	15217	F	30	White European	Christian	Yes	Ind.	4	The Boston Marathon Bombings were a tragic event that took place not far away from where I spent the majority of my childhood. During the time of the bombings, I was in Pennsylvania with my husband and children because my husband had started working as a professor at the University of Pittsburgh. I was at home taking care of the children and lots of family members and friends from Boston contacte…	0	0	3	2	5	5	4	6	6	6	6	6	6	6	6
2108	2108	M	23	White European	Spiritual	Yes	Rep.	6	The Boston marathon bombings were carried out during a marathon by suicide bombers and they injured many people. I was at home when the events occurred and received a call from my mom to see if i was okay and then she proceeded to tell me what happened and to check the news. Upon hearing more details of what had occurred i felt very angry and sad and wished there were some way I could help.	0	0	3	1	1	4	2	5	5	3	2	3	1	1	2.85714
2108	2108	M	23	White European	Christian	Yes	Dem.	2	The Boston Marathon happened when bombs were placed near the finish line of the Marathon. I was shocked that something had happened so close to my hometown. I was luckily not in Boston at the time, visiting family in New York, but it was still a very frightening experience. Very fortunately none of my family or friends were hurt.	0	0	2	3	4	3	3.33333	3	2	2	2	2	2	2	2.14286
2108	2108	M	19	White European	Agnostic	Yes	Ind.	4	The Boston marathon was going on when suddenly loud explosions were heard. I was in my apartment at the time watching T.V. Thankfully it didn't affect myself or anyone that I know. Even though it didn't affect anyone that I knew, it still made me quite sad.	0	0	3	4	3	4	3.66667	4	3	4	4	4	3	3	3.57143
2121	2121	F	34	Caribbean, American	Christian	Yes	Dem.	4	The day of the bombing, there was a Marathon going on around the Copley/Beacon hill area. It was a regular race, regular day and people were in good spirits and cheering. Next thing you know, a bomb goes off, loud. Dust everywhere. People started running all over the place and were reminded about 9-11 and it was pretty scary. Cops in the area and regular civilians came to aid people that had fell…	0	0	3	2	1	1	1.33333	4	5	6	4	3	4	5	4.42857
2112	2112	F	30	White European	Christian	Yes	Dem.	4	The marathon was bombed and there were many injured and affected by the tragedy. I remember that I was home that day and I saw it for the first time on the news. It broke my heart that someone would do something like this. Luckily I did not know anyone personally affected.	0	0	2	3	3	3	3	5	5	5	5	5	5	5	5
2121	60601	F	21	White European	None	Yes	Ind.	1	This did not affect me. I noticed in on TV in the L. I was sad to hear the news.	0	0	4	4	4	4	4	4	4	4	4	4	4	4	4
2113	2113	M	26	White European	Christian	Yes	Rep.	2	Two bombs were set off at the finish line of the Boston Marathon. / / I was inside my office, which overlooked the finish line (about a half mile away). I recall hearing the noises of the bombs, and seeing new flash onto my bloomberg screen shortly after. I looked out the window and immediately saw blue flashing lights. Boylston street was deserted, except for police cars parked haphazardly in th…	1	0	3	3	4	3	3.33333	5	5	6	5	4	4	4	4.71429
1832	1832	M	43		Spiritual	Yes	Dem.	3	Two brothers set off pressure cookers, as bombs which contained nails and other materials which created great damage to many. I was home. Yes, it affected me, as I knew people who where running and who where there watching the races and I was concerned for all. Yes, someone I know co worker was murder due to the chain of events. I was mad, that someone did something like this to our city. Especia…	1	1	3	2	2	4	2.66667	5	4	5	5	3	3	3	4
2127	2176	M	34	White European	None	Yes	Dem.	3	Two cowards bombed the finish line at the boston marthaon. At the time my office was on boyloston street at the finish line, thankfully I was able to work from home that day because of all the congestion the marthaon cause. It affected everyone in my office building directly, we were not allowed in or out of the area for two days. The whole incident was a real pain in the ass... because of two co…	0	0	1	2	2	2	2	4	3	5	4	2	2	2	3.14286
2122	2122	F	34	African	Christian	Yes	Dem.	2	Two guys with backpacks left bombs near the finish line. They killed 3 people and injured many more. I was at home watching this on TV. No one I know personally was hurt, but i had a difficult time sleeping after that. When I heard that they could possibly be in a neighboring town, I was so afraid to sleep. This continued even after one died and the other was captured.	0	0	3	3	2	1	2	6	6	6	6	4	4	4	5.14286
2199	2199	M	22	White European	Christian	Yes	Rep.	7	Two individuals brought high explosives and brought them in the vicinity of the race pathway. I about 10 blocks away from the incident and I was getting lunch with my fiancée. It affected one of my military buddies because he had a family member that was participating in the race. It made me feel a sense of patriotism because I wanted to run out there and help as much as I could. It gave me the s…	1	0	3	4	4	4	4	5	4	6	4	2	3	4	4
2118	2067	M	22	White European	Atheist	Yes	Ind.	3	Two men from the Boston area planted bombs at the end of the Boston Marathon and set them off when a mass of people were finishing the race. I was at my house when I first heard what happened. It did not affect anyone directly but my uncle works down the street from where it occurred and one of the bombs went off in front of the store that my old cross country coach works at. It made me feel anxi…	0	0	4	1	2	3	2	3	3	4	2	2	4	4	3.14286
2117	2117	M	21	White European	Agnostic	Yes	Ind.	4	two people set off bombs during the marathon. i dont remember how many people got hurt, but it shocked me. it didnt affect me or anyone i knew, but i remember seeing police and national guard searching for the bomber afterwards. it was completely insane seeing that happen in the place i live	0	0	1	1	4	3	2.66667	3	5	4	4	2	3	2	3.28571
2113	2113	M	30	White European	Christian	Yes	Rep.	6	Two seperate bombs went off. I was at home having brunch with some friends when the bombs went off. It was really, really sad. I didn't know anyone that was directly affected or injured from the bombs. I did know people running that day, but all of them had finished by the time the bombs went off.	1	0	3	5	5	5	5	5	5	5	5	5	5	5	5
2133	1862	M	33	White European	Agnostic, Atheist	Yes	Ind.	2	Two young men placed explosives in front of Marathon Sports, right by the Finish Line, and killed or injured dozens of people. I was in Boston at the time, but not near the Finish Line, having seen so many of the marathons. A number of my friends and acquaintances were in the area, but none were hurt. My cousin was the only person seriously affected by the events, and that was from the search in …	0	0	1	1	3	1	1.66667	3	4	4	3	1	1	2	2.57143
2127	28376	M	34	White European	Spiritual	Yes	Ind.	4	We always have Patriots's day off. Being an HVAC technician, it's impossible to navigate the city during the marathon. I was enjoying what I thought was going to be a relaxing day off until I heard the news. I was at home vaguely tuning into NPR when I heard what had happened. I couldn't believe it. All I could think of was being in the sub-basement of Copley Plaza on 9/11, and the fear I felt th…	0	0	2	3	1	3	2.33333	6	6	6	6	4	3	3	4.85714
2127	47807	M	46	White European	Atheist	Yes	Rep.	5	Well, I used to spend a lot of time in Hopkinton, Mass, and of course this is where the race started. Plus, this is a state holiday for Massachusetts so I'm always aware of that, even living here in Indiana. Which is where I was when this happened. I believe I first heard about it on social media, facebook, and once I saw several postings about it, I decided to turn on the news on tv to learn mor…	0	0	2	2	2	2	2	4	4	4	4	3	4	4	3.85714
2111	2111	F	54	White European	Christian	Yes	Dem.	4	what a dark day in our history / I felt disturbed on a very deep level / although I did not know anyone of the injured, it was emotionaly depleting and terrible / I was in Natick quite a distance away at the time and heard about it on tv / fox news / always love the marathon	0	0	2	2	1	4	2.33333	2	2	4	3	1	1	1	2
2109	1801	M	29	White European	Christian	Yes	Ind.	4	When the marathon bombing happened I was in work with a live stream up for most of the main part of the race. I shut the stream off around lunchtime and then got a lot of vague updates on my twitter feed. I ended up popping on boston.com and cnn.com to find out information about the bombing. I remember that I was concerned about my brother as he works in Boston. Fortunately for us, he works on st…	0	0	1	4	4	5	4.33333	4	5	4	4	5	4	4	4.28571
