# Supplementary material for: Shared Negative Experiences Lead to Identity Fusion via Personal Reflection
Source: PLoS One. 2015 Dec 23;10(12):e0145611. doi: 10.1371/journal.pone.0145611 (PMC4689389; doi:10.1371/journal.pone.0145611)
Supplement: S4 File — (XLSX) [file pone.0145611.s004.xlsx]

## Sheet: Boston_Study__Recall_Redux
Boston_ZIP	ZIP_Current	Gender	Age	Ethnicity	Religion	Pol_Affiliation	Pol_Spectrum	Condition	Prime	M/E_Happy	M/E_Sad	M/E_Afraid	M/E_Angry	M/E_Surprised	M/E_Disgusted	Unsatisfied:Satisfied	Melancholic:Contented	Annoyed:Pleased	Unhappy:Happy	Despairing:Hopeful	Bored:Relaxed	avgpos	Controlled:Controlling	Awed:Important	Influenced:Influential	Cared for:In control	Submissive:Dominant	Guided:Autonomous	avgdom	Dull:Jittery	Sleepy:Wide awake	Unaroused:Aroused	Sluggish:Frenzied	Relaxed:Stimulated	Calm:Excited	avgarousal	Fus_Pic_Distance	Fus_Pic_Overlap	VF1	VF2	VF3	VF4	VF5	VF6	VF7	avgfusion
2112	2301	M	36	W. European	Christian	Dem	4	Control	We went to Ming's Supermarket in the South End to get some specifically Asian ingredients for dinner. We got everything we needed (lotus root, oyster sauce, duck) and had a bite to eat. The commute was fine as it was a midday excursion. I felt happy that we got everything we needed.	80	0	0	0	0	0	7	7	6	7	5	5	6.16667	7	5	5	6	5	5	5.5	5	7	5	5	5	5	5.33333	69	66	4	4	4	4	3	3	3	3.57143
2119	2119	F	27	S. American	Christian	Ind	5	Control	I moved from Roxbury closer to inner Boston recently and went to a grocery called the Five Seventy Market and had just a great experience. The nicest freakin' staff at any coffee shop I have ever been to. My sister lives in Union Park and I will be coming back here pretty regularly ~ they are the nicest, kindest, most efficient coffee place in the South End. They also do lattes with almond milk! …	92	2	0	0	61	0	9	7	8	8	7	6	7.5	5	4	4	3	6	4	4.33333	6	7	5	6	6	6	6	125	100	5	5	6	5	4	4	5	4.85714
2112	44107	M	28	W. European	Christian	Rep	6	Control	Before my recent job offer and move to Cleveland, Ohio, my wife and I were running errands on Boston to finish up our last week before the move. The errands we had to run this particular week were buying our last round of groceries, and closing out our bank accounts in Boston. / / We visited Whole Foods for groceries and got mostly minimal stuff to survive one last week. / / Yes, we accomplished …	77	62	16	33	15	31	8	7	9	7	3	8	7	8	7	9	8	3	5	6.66667	3	9	7	8	7	7	6.83333	84	85	5	4	5	6	5	5	6	5.14286
2108	2108	M	28	W. European	Christian	Ind	4	Control	My parents, whom I still live with, wanted me to go to the grocery store to pick up a few things for dinner. I went to Whole Foods. I picked up chicken breasts, vegetables, and beer. The commute was pretty bogged down in traffic as I went during rush hour at about 5:30 PM. I felt at ease the whole trip because I wasn't in a rush.	71	7	8	8	7	7	8	6	6	7	5	6	6.33333	5	6	5	4	5	4	4.83333	5	6	5	5	6	5	5.33333	70	67	5	5	5	5	5	5	5	5
2116	34951	F	43	W. European	Atheist	Ind	2	Control	Grocery shopping was actually pretty enjoyable. I usually went to Market Basket (used to be called Demoulas when I lived in the Back Bay) once a week. It wasn't hard to get there because I had a car, but if I had to take the T, it would have not been as pleasant trying to get groceries home. They were pretty normal shopping trips for me, ones that I did weekly. I always made a list beforehand so …	99	11	0	0	0	0	8	8	9	9	8	7	8.16667	7	9	7	2	7	7	6.5	5	9	8	6	7	9	7.33333	78	77	4	5	5	4	2	4	6	4.28571
2134	2134	M	23	W. European	Christian	Dem	3	Control	I had to go grocery shopping, I drove to stop and shop down the street and it was very easy to complete this goal. I made sure not to go during a busy time so the commute was an ease. I felt accomplished after the goal was completed.	70	0	0	0	0	0	8	5	8	8	8	8	7.5	8	8	8	8	8	8	8	2	2	8	5	8	8	5.5	125	100	6	6	6	6	6	6	6	6
2130	2333	F	23	Mediterranean	Buddhist, Other	Ind	3	Control	I remember having to pick up stretcher bars and book binding supplies one night. I walked to the green line because I hated taking the orange line, and got off at fenway to head over to Blick's. They didnt have all the things I needed so I hopped back on the green line to Hynes to grab the rest of my list at the blick's on mass ave. &Then I headed back the way I came. A bit stressful as the green…	40	1	21	1	1	12	3	2	3	7	6	7	4.66667	3	5	5	6	8	7	5.66667	4	6	5	9	9	8	6.83333	43	35	4	5	6	4	5	5	4	4.71429
2108	2108	F	32	American	Christian	Rep	5	Control	I live very close to Boston Common. I spend my days usually exercising at the park - running, biking, and doing HIIT workouts. Then I do a majority of my shopping at K and 8th street market for fresh fish and other fresh items. They usually have exactly what I'm looking for. I usually walk, so the commute is great. I feel very safe in this area and love the sights and sounds.	95	10	2	2	30	1	9	8	9	9	9	8	8.66667	3	9	1	4	8	2	4.5	5	8	6	6	3	8	6	124	100	5	5	5	6	6	6	6	5.57143
2125	46534	M	28	W. European	Christian	Ind	4	Control	One of the reasons I left downtown boston to move to indiana was that it took forever to get places. I'd go shopping and it would take 20-30 minutes to move only a couple of miles. I always accomplished my goals but the hustle and bustle of trying to move through the city.	5	77	88	90	24	96	1	2	1	1	1	1	1.16667	1	8	1	8	1	9	4.66667	9	2	1	1	5	2	3.33333	-23	0	3	2	2	1	2	2	2	2
2101	66002	M	27	African	Christian	Dem	5	Control	Shopping in the main mall. The queues are hectic. I felt slow	40	40	50	43	56	52	4	4	3	4	6	4	4.16667	5	6	3	6	6	3	4.83333	8	6	2	4	8	6	5.66667	125	100	2	3	4	3	4	4	2	3.14286
2108	29340	M	24	W. European	Christian	Rep	4	Control	I normally did most of my shopping around south Boston, for the price and convenience sake it just worked best for me.	57	35	13	11	81	6	5	3	2	2	3	2	2.83333	4	5	4	5	5	3	4.33333	6	2	2	5	2	6	3.83333	122	100	2	4	4	4	1	2	5	3.14286
2201	85208	M	30	W. European	Atheist	Ind	3	Control	I would frequently get groceries at a nearby store. It was always crowded, but I loved the outdoors. I always felt hurried, and not relaxed.	50	32	19	41	22	13	5	5	4	4	4	5	4.5	5	5	6	6	5	7	5.66667	5	5	7	8	3	5	5.5	20	11	2	2	5	2	2	2	2	2.42857
2143	3307	M	28	W. European	Agnostic	Dem	1	Control	One Sunday I had to drop off dirty laundry and go to Market Basket to get groceries. I was working about 60 hours a week at the time and did not have laundry in my building. I walked the laundry over because the laundromat was only a block away from my house. Then I got in my car and went to Market Basket. It was very busy and I had to wait in line for about half the time I was there. The traffic…	30	45	0	21	3	0	5	2	4	4	3	4	3.66667	3	5	4	5	4	5	4.33333	3	3	4	4	3	4	3.5	27	17	4	3	5	4	3	4	3	3.71429
2115	2115	M	35	W. European	Agnostic	Ind	3	Control	I took the T to CVS to pick up some things. It was night and fairly empty. It always looks dirtier then because it doesn't have people covering everything. It is calm though. Just a couple of shady characters around. I got to CVS quickly and it was pretty empty just before closing. I got some snacks and some medication and zipped right through.	65	7	8	12	14	16	5	4	6	5	5	6	5.16667	5	5	5	5	5	5	5	4	4	5	5	4	3	4.16667	125	100	5	5	5	5	5	5	5	5
2201	2201	F	24	W. European	Agnostic	Ind	3	Control	I went to the corner store to get a little grocery shopping done yesterday. I lived one block down in an apartment building and this is the grocery place I always go to. Foot traffic was a little heavy but it usually is around 5pm. Traffic was bad so I was glad I was walking. I got my grocery done in about 20mins and got home within 30mins. It was an all around uneventful and mildly enjoyable exp…	51	2	1	1	1	2	7	7	7	6	5	6	6.33333	6	5	4	6	5	3	4.83333	3	4	3	3	3	3	3.16667	47	39	3	3	3	3	3	3	3	3
2201	2201	F	32	W. European	Christian	Rep	4	Control	I recently had to go pay a few bills and drive around down town running a few errands. I usally love being in boston and love my city but the last time I was downtown it was really busy and there was a lot of traffic. I got really frustrated and annoyed having to deal with all of the other drivers and pedestrians. I accomplished my goals but it seemed like it took forever.	41	8	5	5	5	26	4	6	2	3	6	3	4	7	6	5	7	6	6	6.16667	3	2	4	2	5	4	3.33333	47	39	5	4	5	4	4	4	5	4.42857
2116	1746	F	31	W. European	Jewish	Dem	2	Control	I was carless in Boston for years. I relied on the Red Line, and had a small refrigerator. A typical evening included a walk through Harvard yard, possibly a stop at a specialty shop, hopping on and off the T to get to Shaw's before heading home. In Harvard Square, I always knew where to stop for any one specific need; a gift, hot tea, quick lunch, dinner date, used books. I loved having everythi…	100	5	0	0	0	0	7	9	8	9	6	9	8	5	5	5	5	6	7	5.5	5	7	5	5	1	1	4	44	36	4	4	5	5	3	3	4	4
2108	2108	F	28	W. European	Christian	Rep	5	Control	Early this morning I went to liberty diner for breakfast with my husband. The commute was as expected, busy during morning rush hour but breakfast was good as usual. It was as relaxing as it could get.	81	0	0	0	0	0	9	5	4	3	6	3	5	4	6	6	4	6	4	5	3	7	6	4	7	8	5.83333	15	7	5	4	5	4	4	4	4	4.28571
2114	2114	M	22	W. European	Atheist	Ind	3	Control	I left my apartment and walked down the street to my local 7-Eleven. I needed to get a couple of miscellaneous things, a six pack of Harpoon, some toilet paper, chips and salsa, and some 7-Up. I was able to get all of these things, knowing in advance that they should have them stocked. The commute was fine, like I said I just walked and minded my own business. The trip didn't really invoke any em…	60	0	0	0	19	0	7	6	6	7	5	4	5.83333	8	5	5	8	6	9	6.83333	3	5	5	5	4	4	4.33333	64	60	5	4	6	5	4	4	4	4.57143
2201	2201	M	40	W. European	Atheist	Rep	2	Control	So I had to go to the store in the city and I knew the commute was going to be hell. Summers in Boston are great, if you can handle the weather. Me, no problem. So what should have been a 20 min drive turns into a hour long drive from hell. Finally make it to the store to find out my items were sold out. Get back into he car and headed home when I see a new meat market with a sale of the items I …	45	100	2	100	19	100	1	1	1	1	1	1	1	1	1	9	9	9	1	5	9	9	1	9	9	9	7.66667	60	55	6	6	6	6	6	6	6	6
2120	2120	M	39	Hispanic	Christian	Dem	4	Control	Well I would say when I do errands I am always running around like a nut case but usually get everything done. I have a bike and use this to commute and when it rains I will use the public bus! I have no problem commuting like this all the time this way I save a lot of money since I do not have a car and don not have to pay insurance and gas. I have family and friends I go see as well when I am o…	88	2	0	0	0	0	9	9	9	9	8	9	8.83333	5	9	4	8	7	1	5.66667	7	9	2	5	1	1	4.16667	94	96	6	5	6	6	5	5	6	5.57143
2201	93101	M	40	E. Asian	Atheist	Ind	5	Control	I was going to get my groceries. I went to my usual place. I went by bike. The commute was OK, as usual. The weather was fine, the traffic was OK. I got there, bought my groceries, got home. I felt satisfied and pleasant.	52	13	15	13	3	0	8	4	4	3	4	4	4.5	4	4	4	4	4	5	4.16667	4	4	4	4	4	5	4.16667	39	30	4	4	4	4	4	4	4	4
2148	2148	F	36	E. Asian	Christian	Rep	5	Control	an Aldi just opened not too far from where I live. I went there for the first time last weekend. It is much better than what I expected it would be. A bit on the small side compare to Stop & Shop. The prices are very good. The store is well light. I didn't like the fact that I have to use coins to get a cart. I usually dont buy much while shopping and would prefer to have a basket.	59	0	0	0	27	1	8	6	6	7	5	9	6.83333	6	5	5	7	5	7	5.83333	5	6	3	3	1	1	3.16667	35	25	4	5	3	3	2	4	4	3.57143
2109	2109	M	22	W. European	Christian	Rep	5	Control	I went to get groceries at a local Stop and Shop. The store is only a few miles away but traffic was terrible and it took much longer to get there than I expected. It was frustrating that such a big city has so many traffic issues.	11	29	12	63	19	66	3	3	3	2	2	2	2.5	2	5	2	5	3	4	3.5	3	7	1	8	6	7	5.33333	63	58	4	5	5	4	4	2	2	3.71429
2215	2215	F	20	W. European	Christian	Ind	3	Control	I live on campus at Boston University so commuting isn't so bad as it's somewhat of a college town surround the university. It takes me a bit of time if I use the buses, but if I go out with friends in a car then it takes considerable less time. I experience some road rage as the driving styles greatly differ from NC to MA. Getting used to shorted yellow lights is hard it would seem.	6	11	14	64	23	43	3	6	3	3	2	6	3.83333	5	6	3	5	5	7	5.16667	6	4	1	5	4	6	4.33333	58	53	5	5	4	3	4	3	4	4
2115	2115	M	18	W. European	Atheist	Dem	3	Control	Recently I participated in a study at the Harvard School of Business CLER lab. After my classes were over I grabbed my Penny Board and rode down St. Stephens Street to Boylston and then turned down Mass Ave. I kept riding until I hit the Charles and then I rode on the path along the Charles. It was a beautiful day and there were plenty of people passing by me on the path. It was a very enjoyable …	82	0	3	4	66	4	9	7	7	7	6	6	7	7	5	6	4	5	6	5.5	5	8	4	6	6	6	5.83333	57	51	4	5	4	2	1	3	5	3.42857
2112	2112	M	28	W. European	Atheist	Ind	4	Control	I live walking distance to the nearest grocery store. The errand that I ran was getting groceries from the grocery store. I purchased all the groceries that I set out to get. I bought water, steak, potatoes, seasoning, and green beans. I felt accomplished when I left. I walked back home.	84	3	5	7	54	27	7	5	4	4	6	3	4.83333	6	4	5	6	4	4	4.83333	6	5	7	5	4	3	5	125	100	6	5	5	5	5	5	4	5
2201	2201	F	22	W. European	Atheist	Ind	4	Control	I commuted to the grocery store by train, as I usually do whenever I am running errands in Boston area. It was an enjoyable experience. The interactions that I had with people along the way was very friendly.	0	0	0	0	0	0	5	5	5	5	5	5	5	5	5	5	5	5	5	5	5	5	5	5	5	5	5	125	100	6	6	6	6	6	6	6	6
2110	2110	F	19	W. European	Atheist	Rep	5	Control	Grocery Shopping: I was able to drive my car to the store and go to Ralph's. I accomplished getting everything I needed and the commute was not that bad. I felt fine.	0	0	0	0	0	0	7	5	5	5	5	2	4.83333	3	5	5	5	5	5	4.66667	5	3	5	5	5	5	4.66667	50	42	5	5	4	3	2	2	4	3.57143
2201	2201	M	35	Polynesian or other Pacific Islander	Christian	Ind	4	Control	My destination was to the Faneuil Hall Market Place. I needed to purchase some gifts, and I like the candle store here very much. / I decided to drive to the location, and traffic along with parking was horrendous. I finally was able to get into a garage, but then finding a spot to park in there was time consuming and stressful. / I finally found a spot to park, and then was able to make it into …	71	30	0	61	1	22	7	6	3	6	6	6	5.66667	3	5	4	5	3	4	4	6	8	7	6	8	7	7	19	10	4	5	4	3	2	1	5	3.42857
2108	32935	F	45	W. European	Christian	Ind	3	Control	I remember when I used to go the store in downtown. It was always at 5pm because thats when I got off from work. It was always a fight. So many people and the traffis stunk. I had dealt with it for over 5 years. I finally moved to Florida where my family retired.	23	63	74	93	60	96	3	6	2	3	3	5	3.66667	8	3	3	5	3	6	4.66667	7	5	6	8	6	4	6	97	98	4	2	6	5	4	5	5	4.42857
2134	2134	F	25	W. European	Agnostic	Ind	3	Control	I went to whole foods for grocery shopping. I took the green line into Brookline. Shopping usually stresses me out, but there weren't many people out that day. I was able to get everything I needed.	50	20	14	9	23	5	5	6	6	5	5	6	5.5	5	5	4	7	5	5	5.16667	5	6	6	5	4	5	5.16667	18	10	3	4	4	3	2	3	3	3.14286
2116	2116	F	30	W. European	Atheist	Ind	2	Control	I don't have a car anymore, so I either walk, or have to get a zipcar. I work with my college theatre, and needed to restock candy and soda, so I grabbed a zipcar and went over to Target and Shaws. It was about 3pm on a weekday, and so traffic wasn't horrible but was annoying. Typically I'd go a bit earlier in the day or much later. I got everything done within the 2.5 hours I'd set aside, includ…	35	9	4	32	27	51	8	9	5	7	8	9	7.66667	7	9	7	7	6	8	7.33333	5	8	8	6	7	7	6.83333	34	24	3	4	4	2	1	3	4	3
2133	3063	M	46	W. European	Christian	Dem	3	Control	I had to go out and get some groceries and fill some prescriptions. I went to the local grocery store and to CVS pharmacy. Yes, I was able to complete my goals of grocery shopping. I did not get everything on the list, but I got enough food to make it through the entire week. I also got the last rotisserrie chicken. The CVS pharmacy line was very long and it took a lot longer to get my prescripti…	81	0	0	0	10	0	9	8	9	8	6	7	7.83333	7	6	5	8	5	4	5.83333	2	4	5	5	4	2	3.66667	81	82	5	4	6	5	5	6	5	5.14286
2108	2108	F	34	S. American	Agnostic	Dem	2	Control	I always run errands by taxi; there's never any place to park, and I'm too nervous that someone will steal my car or things in it. Last time I went shopping it was for clothes and a few birthday gifts for my niece. I went to Newbury Street by taxi, which as usual was crowded. I hit up the Forever 21 store and grabbed a few other items, then hailed another taxi. It was annoying as I had to wait in…	8	0	17	2	2	5	8	5	4	4	7	6	5.66667	4	5	4	6	6	3	4.66667	9	8	1	8	6	7	6.5	94	96	4	5	5	4	3	4	4	4.14286
2112	2112	F	25	W. European	Agnostic	Dem	4	Control	I went to the grocery store earlier, and the post office to mail some letters. It was the afternoon, and the commute was rather crowded. I felt rushed. I accomplished my goals and brought home groceries and mailed my letters. It was rather nervewracking and I was glad to be home.	9	18	11	6	4	24	3	2	2	3	3	4	2.83333	4	5	5	5	4	4	4.5	8	5	3	7	6	5	5.66667	27	18	3	4	3	3	4	3	4	3.42857
2021	2021	M	34	W. European	Christian	Ind	3	Control	The errands were running to Walgreens to pick up some trash bags and water. Then I needed to pick up my child from daycare. / / I accomplish my goal of getting the items at Walgreens and picking up my child. / / The commute was not bad at all. There was very little traffic on the roads. / / I was really indifferent about the experience. It is a commute that I run often, and for the most part is p…	5	0	0	0	0	0	5	5	6	6	5	7	5.66667	5	6	5	5	5	4	5	5	4	5	4	4	4	4.33333	40	31	3	3	2	2	2	2	3	2.42857
2215	1867	M	35	W. European	Agnostic	Dem	1	Control	I got on the T to go down Commonwealth Avenue to Shaw's. The T was crowded, and I had my reusable bags. I spend about 30 minutes in Shaw's, buying $50 worth of groceries in my bags. Then I went back outside to wait for the T to take me back to where I live near Fenway. / / I suppose it might be slightly faster to drive, but I live so close that I feel like the T is a better way to go. It is annoy…	51	19	13	20	13	12	6	6	6	6	5	4	5.5	6	5	6	7	6	6	6	4	5	3	4	4	4	4	27	18	3	3	4	4	4	3	3	3.42857
2116	2116	F	34	W. European	Atheist	Lib	4	Control	I went to get groceries at the Beacon Hill Market. It's my favorite grocery store. I went and got exactly what I needed for dinner that night. The commute was relatively easy, since I went early on a Saturday morning. It made me feel good to go there, as the staff is very friendly. I was in and out of the store within a half an hour, and my overall errand took me less than an hour. I did stop at …	90	0	0	0	0	0	9	9	9	9	6	7	8.16667	5	6	5	8	5	5	5.66667	5	6	5	5	7	8	6	125	100	6	6	6	6	6	6	6	6
2108	2445	F	30	E. Asian	Agnostic	Dem	3	Control	I needed to go to the grocery store to get food after coming back after a week-long trip and went to Whole Foods in Brighton after stopping by the gym. The commute consisted of walking to the gym (~15min), working out for about an hour, and walking to the Whole Foods (15min), then walking back home. I try to walk everywhere within an hour's walk away because I think my legs are more reliable than…	60	0	0	0	0	0	7	6	7	6	7	6	6.5	5	4	5	4	5	7	5	6	5	5	4	4	4	4.66667	79	79	4	4	5	5	3	3	3	3.85714
2114	3825	M	23	W. European	Christian	Ind	4	Control	I REMEMBER I HAD TO GO TO WALMART TO GO GROCERIE SHOPPING AND GET LAUNDRY SOAP TO DO MY LAUNDRY ID BEEN AVOIDING FOR WEEKS. I USED TO LIVE RIGHT DOWN THE ROAD FROM THE MUSEUM OF SCIENCE AND I HAD TO DRIVE BY IT BECAUSE 93 HAD A CRASH SO TRIED TO GO AROUND IT BY TAKING RT. 28 AND THE TRAFFIC WAS HORRIBLE BECAUSE THEY WERE DOING CONSTRUCTION AND I WAS STUCK RIGHT IN FRONT OF IT. I ENDED UP GOING IN…	87	10	0	10	3	1	5	4	7	8	6	8	6.33333	3	5	5	6	5	7	5.16667	6	6	5	6	6	7	6	66	62	5	5	6	6	4	5	4	5
2115	2115	M	26	W. European	Atheist	Ind	1	Control	I recently needed to buy aspirin. I was in the North End at the time, and there was a CVS nearby. I walked 5 minutes to the CVS through busy streets and sidewalks. The traffic was heavy at the time, but, as a pedestrian, I wasn't really affected. The number of people outside made me feel claustrophobic, and this feeling intensified once inside of CVS.	39	73	60	13	16	42	3	2	1	2	1	5	2.33333	5	5	2	2	3	3	3.33333	8	8	5	9	9	9	8	18	9	4	5	3	2	3	3	3	3.28571
2184	2184	M	33	W. European	None	Ind	2	Control	I recently attended an interview for a writing position that took place at a bakery near Tremont street. Though I did accomplish the task, the commute from train to walking and ultimately finding the location was somewhat stressful due to the fact that the buildings are not clearly numbered and the streets tend to be a bit confusing. Generally speaking, however, the experience was a good one and …	66	0	8	0	30	0	7	6	4	7	6	7	6.16667	5	5	5	5	5	6	5.16667	6	6	5	6	6	4	5.5	31	21	3	3	2	2	1	1	1	1.85714
2117	2451	F	22	W. European	Christian	Ind	1	Control	Because I own a car, the commute was extremely difficult to run errands. The most recent experience I had running errands in Boston was getting a passport photo taken at a CVS. Because parking is very limited in Boston, it took a while to find parking around the area. I didn't want to pay a lot of money for parking either, particularly just to do a simple errand, so that delayed my errand as well…	52	9	9	80	24	20	4	4	1	4	3	5	3.5	5	5	5	5	5	5	5	9	6	6	9	8	6	7.33333	99	99	4	5	6	5	5	6	4	5
2138	2138	M	32	African	Christian, Atheist	Dem	1	Control	I walked to the Starbucks on Massachusetts ave, it took about ten minutes, I had an enjoyable experience getting my coffee and then took a leisurely stroll home running into an acquaintance that I haven't seen since college.	72	2	1	1	46	0	8	8	8	7	6	7	7.33333	8	5	5	8	5	6	6.16667	5	5	6	5	6	5	5.33333	85	86	5	6	5	5	3	4	3	4.42857
2108	2108	F	23	African	Christian	Dem	4	Control	I had to get groceries at the supermarket. I was able to accomplish shopping, but I forgot some things and had to go again the following week. It was very busy and loud, which probably was the cause of making me forget some items. I was somewhat annoyed with the rush and hustle during my shopping trip.	0	0	0	15	0	15	5	5	5	5	5	5	5	5	5	5	5	5	5	5	5	5	5	5	5	5	5	36	26	4	4	3	3	3	3	3	3.28571
2115	2115	F	20	W. European	Agnostic	Dem	1	Control	Last time I went shopping for groceries I went to Whole Foods, which is about a 20 minute walk away from my house. I walked over, grabbed supplies for my friend's birthday party, and then took the T to her house in Jamaica Plain, which took about 30 minutes. I felt fine - it was a relatively straightforward experience and everyone was helpful though it wasn't particularly eventful.	50	3	2	2	2	1	7	6	6	6	6	3	5.66667	5	5	4	6	5	7	5.33333	3	3	5	4	6	4	4.16667	39	30	5	5	5	5	5	5	5	5
2201	2201	M	33	W. European	Christian	Dem	1	Control	About 3 days ago I had a day off and I decided I would make a day of it. First thing I did was got up and walked down to Fanneuil Hall to browse some of the shops, however I stopped near the TD Garden to have a quick breakfast at the Dunkin Donuts adjacent to it. I walked the loop that is Commercial Street and checked out the wharf that morning before I came into the back of Fanneuil Hall Marketp…	91	2	7	2	22	1	7	8	9	9	9	9	8.5	4	8	6	8	5	2	5.5	6	9	5	4	5	3	5.33333	78	78	5	5	5	6	4	3	4	4.57143
2120	2120	M	27	W. European	Atheist	Dem	2	Control	Quite often i have to make trips down to the store from my restaurant. It is a nice quick walk through the city, only 10 minutes or so. Its a nice time for me to enjoy the walk and smoke a cigarette.	81	0	0	1	0	0	9	8	8	8	7	7	7.83333	6	5	7	7	6	3	5.66667	6	9	8	7	8	6	7.33333	83	83	5	5	5	5	5	5	5	5
2108	2122	M	22	Caribbean	Christian	Dem	2	Control	my experience running errands in boston included going to my local deli store picking up a sub and coffee, and then going back home to eat it. to get to my local deli i waked. the street where i live isnt packed so the walk was easy. i felt good and i enjoyed the walk. i very much did accomplish my goal.	82	18	10	6	9	4	9	4	7	4	5	7	6	5	3	6	6	4	4	4.66667	8	9	6	1	5	6	5.83333	70	67	4	5	3	6	4	6	5	4.71429
2108	48439	M	23	W. European	Christian	Ind	4	Bombing	It was shocking. I remember being at home when it happened and hearing about it. It didn't affect anyone I knew personally. I felt scared, shocked, horrified.	0	81	82	81	81	81	2	2	2	2	2	3	2.16667	3	2	2	3	3	5	3	6	8	5	5	6	5	5.83333	26	16	3	3	3	3	3	3	3	3
2135	2135	F	21	W. European	Christian	Dem	2	Bombing	There was two bombs that went off by the finish line of the boston marathon. I was at Boston College when the bombs went off. I had friends that were running the race and I had friends that went to go see their family members complete the race. It was sad and i remember people panicking to get in contact with their families. People at first didn't really understand what was going on until everyon…	0	86	56	63	81	73	7	4	3	3	3	5	4.16667	3	3	3	4	4	4	3.5	7	6	2	7	6	5	5.5	40	31	4	5	5	4	3	3	4	4
2215	2215	F	52	W. European	Christian	Ind	4	Bombing	The day of the bombings I was visiting with my daughter outside of Boston and couldn't believe it when it came on the news! Thankfully, no one I knew directly was hurt but I felt for all that were there and their families :( I had the news on for days to find out who would have done this and why? And we still don't know all the answers :( What could have been going through their minds? Many quest…	0	88	29	89	0	92	1	2	1	1	2	5	2	5	1	5	5	5	5	4.33333	8	8	7	7	7	5	7	99	99	5	5	4	5	3	4	3	4.14286
2115	2115	F	29		Christian	Rep	5	Bombing	I was at work in a meeting with my boss. Her mother had texted saying that there were bombings at the marathon in Boston. We immediate began to worry about a coworker who was at the marathon. It was a completely terrible and horrible feeling of uncertainty. The week after, especially that Friday, was terrible.	0	99	99	99	85	99	1	5	1	1	1	5	2.33333	7	1	9	5	5	5	5.33333	9	9	5	8	8	5	7.33333	125	100	5	5	6	5	5	4	5	5
2108	2108	M	28	W. European	Atheist	Rep	3	Bombing	I was at my apartment. I did not know anyone involved. I felt somewhat afraid that the police missed a bomb and could explode as i was walking down the street.	3	76	52	33	63	27	2	3	3	3	7	3	3.5	2	7	5	3	3	7	4.5	7	7	2	6	3	3	4.66667	126	100	4	5	4	4	5	4	4	4.28571
2136	44004	F	34	W. European	Agnostic	Dem	3	Bombing	I was horrified at the thought of the event and the photos of the aftermath. It was a terrifying experience to even think of. I can still vividly recall the horrible images of a man whose leg was ripped due to the bomb. When I heard what happened, I immediately called my parents who lived near part of the marathon. I was worried that some of my family may have been nearby and were hurt or killed …	0	87	52	65	13	94	3	3	4	1	3	5	3.16667	1	5	2	5	3	4	3.33333	7	8	5	7	8	7	7	114	100	5	5	6	5	4	4	4	4.71429
2121	67212	M	44	Mediterranean	Mix - more than one	Ind	4	Bombing	I was sitting at home when it happened. There was a breaking news story that stopped everything explaining that a bomb had gone off near the finish line of the race. Two men were suspected in the bombing. It was shown that the two men had backpacks and had left one at the loction of the first explosition. The scene was devistating from the pictures shown. So many people died and seriously hurt. I…	0	90	41	100	0	32	6	2	1	1	5	5	3.33333	5	5	5	5	5	5	5	5	7	5	5	8	5	5.83333	87	89	6	5	6	5	4	6	5	5.28571
	2119	M	30	W. European	Spiritual	None	4	Bombing	Honestly I was too high to really care. I mean I think it is fucked up but there is so much fucked up shit going open in the wrld and that just happend to have a spot light on it.	54	24	37	47	43	49	3	3	3	8	5	4	4.33333	4	6	2	3	8	7	5	5	6	6	7	8	2	5.66667	80	80	4	3	3	4	4	3	3	3.42857
2134	2134	F	27	W. European	Agnostic	Ind	1	Bombing	I remember that day in April I didn't have to work. I got my hair cut in South Boston and had a book that I needed to return to the Copley Library with me. That morning, I ran into my roommate in the hall. He reminded me that it was Marathon Monday. "You should go to the finish line," he encouraged. I considered it. I had watched the marathon in Brookline a few years ago and it was nice, the cama…	0	64	9	4	46	67	5	3	3	2	3	6	3.66667	3	4	4	5	5	6	4.5	7	7	6	4	6	4	5.66667	33	24	4	4	6	3	3	3	3	3.71429
2284	2284	M	26	W. European	Christian	Dem	2	Bombing	I was at work when I heard what happened. Thankfully my sister who used to run at the marathon was on vacation in Europe. I called my family right away and made sure nobody was close to the finish line. I think it affected me in the sense that no city is safe from terrorist attacks.	0	78	92	87	56	66	2	1	2	1	1	2	1.5	3	3	2	3	3	7	3.5	2	7	7	7	8	6	6.16667	124	100	4	5	5	6	5	5	5	5
2131	61705	M	26	W. European	Christian	Ind	2	Bombing	I was watching the end of the race when we saw the bombs explode near the finish line. There was a person in a bright green vest that had just crossed when the first bomb exploded. I was in my dorm room and I started crying immediately. My first concern was that this was not an isolated incident. Luckily there was only one additional bomb that I remember hearing about later, but at first the news…	0	85	10	72	0	0	1	2	2	1	2	5	2.16667	1	5	5	5	5	5	4.33333	1	2	5	3	5	5	3.5	35	25	4	3	6	4	3	3	3	3.71429
2134	2134	F	27	W. European	Christian	Lib	5	Bombing	I was at work at the time that the bombings occurred, and although I did not know anyone affected by the bombing, watching the footage of the bombs going off at the finish line of the marathon was very unnerving. I spent the rest of the day in a frantic, nervous state of mind, although I knew I was safe from harm. It was upsetting to see someone violate my city and its traditions in such a way.	5	100	74	98	53	96	1	2	2	1	1	5	2	5	5	1	5	5	5	4.33333	5	7	5	8	5	5	5.83333	83	83	5	5	5	5	3	5	5	4.71429
2117	2117	F	24	W. European	Christian	Dem	6	Bombing	I remember the Boston Marathon Bombing like it was yesterday. I was sitting in my living room, relaxing. I got a call from my brother, who was running the race. He said that a bomb just went off and he needs my help. I quickly drove down, frantically speeding. He wasn't hurt, but it was a terrible sight. It made me feel depressed for a few days. I knew America would come together.	0	73	45	74	34	85	8	4	7	6	7	4	6	6	4	3	9	7	7	6	4	7	3	5	3	7	4.83333			5	4	5	4	4	5	3	4.28571
2108	2108	M	24	African	Agnostic	Dem	1	Bombing	i was at home and i was so scared that i had a panic attack. i tried to call my parents but the phone lines were down. to date it was the most terrifying experience of my life.	0	100	100	100	100	100	1	1	1	1	1	1	1	1	1	1	1	1	1	1	1	1	1	9	9	1	3.66667	125	100	6	6	6	6	6	6	6	6
2108	2108	F	27	E. Asian	Atheist	Rep	3	Bombing	The police were doing sweeps for the marathon and they found bombs that went off. I was at home when it happened. Thank god, I didn't know anyone that was affected by the bombings. The bombings made me feel scared because I was so shocked that such a bad thing would happen. And we had to stay indoors and everything. It was just an overwhelming experience.	47	47	39	45	50	55	4	4	4	3	4	5	4	4	4	5	5	4	5	4.5	6	6	5	5	5	5	5.33333	43	34	4	4	3	5	3	4	4	3.85714
2111	2111	F	32	W. European	Christian	Dem	3	Bombing	I was at work during the bombing. I am a preneed funeral service counselor and THE DAY BEFORE, ibad made an appointment with a gentlEman to meet with him at his assisted living facility to arrange his previous plan funeral. It happened while I was in his residence and we watched it on TV together, as I looked it up on social media.My brothers ex-wife was there as well as my nephews best friend.I …	33	70	84	90	30	71	4	4	3	1	1	5	3	3	2	2	5	3	4	3.16667	6	7	7	8	9	9	7.66667	72	69	4	5	5	5	4	5	5	4.71429
2112	78759	M	25	W. European	Agnostic	Rep	7	Bombing	I was at work in the city a mile or so away from the bombings at the time. I had a window office pointed towards the sound of the bombings. One moment I heard a very loud explosion. And then moments later I heard a similarly loud explosion. At first my employees and I thought it was just a jet flying by causing a sonic boom, but then we saw dark smoke hanging in the distance. At that point we rea…	0	100	100	100	100	100	1	9	1	1	1	5	3	7	9	1	8	5	6	6	9	7	4	8	9	6	7.16667	89	90	6	5	6	5	4	5	5	5.14286
2115	2038	M	28	W. European	Atheist	Ind	5	Bombing	I was at work at the time, which is in the town of Franklin. I have previously lived in Watertown, though, where they ended up catching Dzhokar. Friends in Boston were in lockdown, though no one was harmed or seriously effected. I remember feeling tense. It was odd, too, to see something like that happen in such a familiar place. I know Back Bay well, obviously, having lived there. The bombing ha…	0	0	0	0	0	0	5	4	5	4	4	5	4.5	3	5	5	5	5	8	5.16667	4	5	5	5	4	4	4.5	54	47	4	4	5	4	3	3	4	3.85714
2127	2127	F	37	W. European	Christian	Dem	1	Bombing	I know quite a few people that were running the marathon and were at the marathon. No one I know was injured on that day. On the day of the marathon bombings, my son had a dr. appointment at New England Medical Center. After his appointment we headed over to the finish line of the marathon, it was very crowded and we ended up leaving 45 minutes before the bombs went off. I had just gotten off the…	0	100	15	100	14	100	2	2	5	1	5	5	3.33333	2	1	5	5	5	5	3.83333	2	5	1	5	5	5	3.83333	125	100	6	6	6	6	3	6	3	5.14286
2104	2104	M	51	W. European	Christian	Dem	3	Bombing	During the attacks on the marathon I was at work. I felt really scared when I heard the news. I felt we were in a new terrorist act. Near the site of the attack living relatives of a colleague, he was really nervous, we all tried to calm him. They were very desperate moments, I hope never to feel the danger in an area so close.	1	96	100	84	63	99	1	1	1	1	2	2	1.33333	7	3	4	4	4	8	5	9	9	2	8	3	3	5.66667	95	97	6	5	5	6	6	6	6	5.71429
2108	2108	M	24	W. European	Christian	Dem	4	Bombing	The bombings were a tragedy. The city was in a frenzy state, everyone was shocked when it happened and when they heard about it. I was actually taking a nap in my apartment when it had happened. I felt like I heard a loud noise but I thought it was just construction or something. My friends were at the marathon running but thank god none of them got hurt. They told me how in shock everyone was. T…	0	100	80	100	0	100	1	3	2	2	4	6	3	5	4	4	4	5	7	4.83333	8	8	1	4	6	4	5.16667	125	100	5	5	5	5	6	6	6	5.42857
2113	2113	F	55	W. European	Agnostic	Dem	3	Bombing	I was at home and saw the replays on TV. One bomb went off just before the finish line and a second minutes later further up Boylston St. I did not know anyone directly affected. In previous years I had worked as a videographer at the event and had I been working then I would have been close to the first blast, roaming the VIP seating section and behind the finish line. / / I recall feeling sick …	1	100	9	100	100	100	1	2	1	1	1	5	1.83333	2	5	1	5	3	5	3.5	1	5	5	5	6	4	4.33333	71	69	4	5	5	4	4	3	4	4.14286
2101	2101	F	25	W. European	Christian	Dem	1	Bombing	Thankfully I was visiting some family in Florida at the time but I recieved many phone calls from my friends and family back home telling me about it. As soon as I got the phone call I was very nervous and scared for my family and my home. All I wanted to do was jump on the next flight home to Boston to be with the ones I love.	0	100	100	100	100	100	1	1	1	1	1	4	1.5	1	1	1	2	6	5	2.66667	9	9	1	1	5	7	5.33333			6	6	6	6	6	6	6	6
2116	2116	F	19	W. European	Agnostic	Dem	2	Bombing	The Boston Marathon Bombings happened during my freshman year at Emerson College. I was on campus when it happened, just about a mile away from the site. I was absolutely horrified; I, being young and away from home for the first time, couldn't comprehend the idea of an actual, life-threatening bomb going off just down the street from where I lived. Several of my friends who ran in or were specta…	0	75	78	78	0	86	2	5	5	1	2	5	3.33333	1	5	2	5	5	5	3.83333	7	7	5	8	7	5	6.5	26	16	4	4	4	3	2	2	3	3.14286
2112	2112	M	22	African	Christian	Ind	5	Bombing	I was at home when I heard the news on TV. It was a pretty tough time for the city, but we got through it. I don't recall much of the events because I try not to play it in my mind.	52	47	33	26	62	68	4	6	6	5	4	5	5	5	5	5	4	6	8	5.5	6	6	6	7	7	7	6.5	110	100	3	3	4	4	5	5	5	4.14286
2108	2108	M	33	W. European	Christian	Dem	1	Bombing	Two religous extremists blew up back packs near the races finish line. I was at home, I had a few people I knew hear it but they were not affected. It made me feel like the city was under attack and I needed to prepare with supplies for anything else that might occur in the future.	0	69	9	62	34	93	1	3	3	3	8	8	4.33333	5	3	2	2	8	8	4.66667	7	7	8	8	8	8	7.66667	124	100	6	6	6	5	6	6	6	5.85714
2115	2115	M	31	E. Asian	Christian	Ind	6	Bombing	During the bombing, I remember sitting at home watching a movie. The news came to me through Facebook that I was also browsing through. It did not affect me or anyone i know but I felt very bad for the families who had to go through the ordeal. After hearing about the event, I had to turn off the movie and turn on the news channel so see what was really going on.	2	87	79	90	51	74	2	3	6	3	4	7	4.16667	4	5	7	8	4	8	6	7	8	7	7	6	8	7.16667	77	77	5	6	5	6	5	4	5	5.14286
2215	2215	M	29	E. Asian	Christian	Ind	4	Bombing	I was actually napping at the time. The bombing did not affect people I knew, even though I am a student at Boston University. I did feel scared and vulnerable and realized that Boston could be the site of a terrorist attack. I felt scared for my cat's safety as well as my own and think that overall this was something that really shook me to my foundation.	3	4	74	49	4	51	3	3	3	3	3	5	3.33333	5	4	3	5	4	5	4.33333	7	7	7	7	7	5	6.66667	11	4	4	4	4	4	4	4	3	3.85714
2115	2115	F	33	Mixed Race	Christian	Dem	2	Bombing	During the marathon two bombs went off killing 3 people and injuring almost 300. I was visiting relatives in New york when it happened. I was very grateful to be away because my husband and myself usually go and watch some of the race. Thankfully nobody I know was hurt but I think that sort of thing is luck of the draw. Its a shame that nothing is safe or off limits anymore.	0	93	87	100	92	100	1	4	4	1	2	5	2.83333	3	5	5	7	3	5	4.66667	7	5	3	5	6	6	5.33333	81	82	5	5	6	5	3	4	4	4.57143
2062	2062	F	25	W. European	Christian	Dem	3	Bombing	I was not in Massachusetts during the bombing. I was in New York with my family. My boyfriend was driving to Boston from New York when he heard the news. He was working in Watertown the following week, and it was scary knowing he was so close to the terrorist. It was very scary for me and for a lot of our friends.	0	30	60	60	32	13	3	3	3	3	2	6	3.33333	5	3	6	3	4	5	4.33333	6	6	2	7	6	4	5.16667	71	68	5	5	4	4	4	4	4	4.28571
2135	2135	F	25	W. European	Christian	Dem	2	Bombing	I was on vacation with my roommates and we were sitting on the beach in South Carolina when my roommate got a text from her brother saying someone bombed the marathon. My first thought was "this is silly, there was an accident of some sort and the news is starting rumors about a bombing." It took a little while longer to understand that there had been an of terrorism, and for that thought to sett…	1	86	68	56	36	45	1	3	4	2	2	5	2.83333	5	4	2	6	3	6	4.33333	7	9	4	6	7	7	6.66667	64	60	5	6	6	4	2	4	4	4.42857
2121	2121	M	21	W. European	Atheist	Dem	1	Bombing	I remember that two pressure cooker bombs exploded during the Boston Marathon at around 3:00 P..M. and that 3 people, including a child, were killed. Before the bombings took place, I thought it was unforuntate that I wasn't able to attend the marathon because I was busy working at my job as Student Assistant for my college advisor at the time. I found out about the bombings because my advisor ha…	0	100	70	100	100	100	1	1	1	1	2	7	2.16667	6	7	1	4	8	6	5.33333	7	9	1	9	9	5	6.66667	34	25	4	5	4	2	5	3	2	3.57143
2121		M	40	W. European	None	6, None	3	Bombing	A young radical Muslim placed a bomb inside a mail box and it killed several people. I was at home and only saw it on the news a few hours later. It did not personally affect me or anyone I know, but it does bring to mind the fact that it can happen anywhere and at any time. The whole thing made me feel angry and frustrated, especially as more information unfolded.	0	71	50	81	60	81	2	3	3	6	5	1	3.33333	4	1	1	1	1	1	1.5	1	1	1	1	3	1	1.33333	66	62	4	4	5	4	4	4	4	4.14286
2118	2118	M	38	W. European	Christian	Dem	4	Bombing	Two pressure cooker bombs exploded during the marathon shortly before 3 PM that took the lives of 3 innocent people and injured over 250 others. The bombing happend near the finish line on Boylston Street. I was in the vacinity of the bombing and while I did not actually see it happen, it was easy to hear as complete chaos ensued. My sister-in-law, 3 friends and 2 co-workers were injured to varyi…	0	100	0	100	0	100	1	1	1	1	1	5	1.66667	1	5	5	5	5	5	4.33333	1	5	1	5	5	9	4.33333	125	100	6	6	6	6	6	6	6	6
2109	2109	F	48	African	Christian	Dem	3	Bombing	When the boston bombings happened i was luckily in Florida visiting my mom what took place was very horrific and it left us here in boston feared for our lives tow innocent looking men planted bombs in bags at two locations no was was present at the bo,bings for me luckily.	0	85	79	100	45	92	5	6	1	1	3	7	3.83333	2	1	9	2	6	1	3.5	2	9	1	1	1	1	2.5	64	60	4	2	3	1	1	4	3	2.57143
2109	76013	M	24	W. European	Atheist	Ind	1	Bombing	I really don't recall much about the event. I am by nature a solitary person and it was through social media that I heard of the bombings. What really terrified me was not the bombings, which are a part of living in the modern world unfortunately, but the police response, breaking into homes. Police are nothing more than a militarized gang.	0	81	43	94	0	100	2	2	1	3	3	1	2	5	5	3	3	1	5	3.66667	4	7	8	6	6	6	6.16667	-93	0	3	2	1	1	1	1	1	1.42857
2115	2115	M	19	S/E. Asian	N/A	Ind	3	Bombing	The Boston Marathon bombings occurred when I was not living in Boston (I currently live in Boston for college). Most of my experiences were second-hand - several hundred victims, several deaths, homemade bomb that was carried in a duffel bag. A more personal remark would be that an old childhood friend and her family were victims of the explosion. I'm not one to feel a significant personal loss d…	9	44	19	19	60	17	2	3	4	4	3	4	3.33333	3	3	3	5	4	5	3.83333	5	5	6	4	5	5	5	12	5	3	3	3	3	3	3	3	3
2199	2176	M	19	W. European	Jewish	Dem	2	Bombing	My family had recently moved from the city of Boston to the small town of Melrose we currently live in. My mom and younger brother had gone in to watch the marathon. They were blocks away from the bombing when it happened. They heard a loud bang and then people started running yelling bomb. My dad worked at government center and so they went to his office for the rest of the day. I remember being…	0	100	40	100	60	100	5	4	1	1	4	5	3.33333	3	5	6	5	4	5	4.66667	5	7	5	7	7	7	6.33333	31	22	4	4	5	3	2	4	4	3.71429
2114	2114	M	27	W. European	Agnostic	Ind	3	Bombing	I was out of Town but it was all over the news so i watched it on tv from a hotel room / this didnt affect me or anyone i knew directly but i still felt sadness for the people there.	0	15	0	0	85	0	6	3	5	6	5	7	5.33333	5	5	5	7	6	6	5.66667	4	7	6	5	3	5	5	101	100	5	6	5	4	5	5	5	5
2215	2481	Other	25	W. European	Christian	Dem	2	Bombing	I ran the Boston Marathon in 2008, it was one of the most amazing experiences in my life. When the bomb hit I was on a plane en route to Disney World. We had a layover in Baltimore. As we landed, the person in the seat next to me was talking to her boyfriend and I overheard them say something about bombs going off in Boston. I thought to myself there is no way that could've happened. I whispered …	30	73	22	48	3	90	4	3	2	4	4	5	3.66667	5	5	5	6	4	5	5	6	6	1	4	6	6	4.83333	41	32	4	4	4	3	2	4	3	3.42857
2116	2116	M	28	African	No Affiliation	Not Political	4	Bombing	On that morning, i had had a long night and slept in longer than normal. As a filmmaker, i had every plan to go capture some footage at the finish line. However, i needed to run some errands first. I drove to a Best Buy in Saugus, MA as i had to pick up items only available there. I came out of the store, and realizing i was already getting late to capture any good footage. I rushed in my car and…	0	86	77	76	51	77	3	4	4	3	4	5	3.83333	5	5	5	5	5	5	5	6	7	2	6	6	5	5.33333	47	39	4	4	4	4	4	4	4	4
2135	2135	F	24	W. European	Christian	Ind	4	Bombing	I was at work when it happened. I was very scared. I had friends who were watching the marathon, and my roommate worked directly above the finish line.	0	100	100	100	62	88	3	3	3	3	3	5	3.33333	5	3	5	5	3	5	4.33333	7	6	3	7	7	5	5.83333	125	100	6	6	6	6	6	6	6	6
	91011	M	34	W. European	Christian	Ind	4	Bombing	At the time I was actually working downtown during the bombing. I acutslly heard the explosion as My office was only 10 blocks away from the blast. No one really knew it was a bomb blast in the office, it just sounded like a loud boom, but no one thought it was a bomb, some thought it was just part of the marathon festivities. It was a traumatic couple of days having to see the pain and suffering…	0	100	73	72	54	88	5	5	1	1	5	5	3.66667	1	5	5	5	5	5	4.33333	9	9	5	5	5	5	6.33333	49	41	6	4	6	4	5	5	6	5.14286
2108	2108	M	23	W. European	Christian	Dem	3	Bombing	It gladly did not affect anyone I knew personally. I was in my office building overlooking some paperwork when my coworker rushed in and told me we had to watch the news. I remember watching in horror the news story unfolding. The first thing I did was call my girlfriend and we both consoled each other. I then became angry and my fellow coworkers and I discussed possible motives and reasoning beh…	6	81	64	73	60	69	3	4	3	2	2	4	3	5	3	3	5	3	5	4	8	7	2	7	6	5	5.83333	34	24	4	4	3	4	4	5	4	4
2108	85209	M	21	W. European	Atheist	Ind	4	Bombing	During the Boston Bombings, I was currently at work. I heard the boom go off in the distance and every one in the office looked at each other a bit confused. Soon after we started getting calls from loved ones making sure we were all okay and to lock all doors and windows since the bomber was on the run not far from us. We were all extremely scared and terrified but extremely relieved when they a…	0	100	72	51	100	100	1	5	6	1	1	9	3.83333	5	9	9	9	5	9	7.66667	9	5	1	1	5	6	4.5	66	62	6	6	6	6	6	6	6	6
2135	2135	M	29	W. European	Spiritual	Dem	4	Bombing	The Boston Marathon Bombings was a tragedy that occurred in 2013 that really shocked and saddened the whole city. We were having a cookout that day and I was at home when it happened. A friend of mine had taken the T to go to the Marathon but he was not anywhere near where the bombings were. I remember that a little boy had died in the bombing as well as others. I felt awful and I watched the TV …	0	100	36	25	61	100	5	3	1	1	1	5	2.66667	4	1	2	5	3	4	3.16667	8	7	1	6	5	3	5	-37	0	4	5	3	3	2	3	3	3.28571
2210	2210	M	26	W. European	Christian	Ind	4	Bombing	I was out of town when it happened. I was completely shocked at the event and how cruel some people can be to ruin such an event for so many people. It affected a lot of my friends who were in Boston at the time and they were completely terrified about what was going on. No one was comfortable going outside that day.	0	90	80	100	81	100	1	4	1	1	3	5	2.5	3	3	2	4	3	5	3.33333	3	8	5	4	5	5	5	125	100	5	6	6	5	5	5	5	5.28571
	2120	M	30	W. European	Agnostic	Dem	2	Bombing	I was out of town when the bombings took place, I heard about it on the radio first, then on TV. I called friends to make sure they were OK. I was shaken at first, but then felt all right.	0	50	10	50	0	0	5	7	7	7	7	5	6.33333	5	4	6	4	5	5	4.83333	5	5	5	5	5	4	4.83333	50	50	4	4	4	4	4	4	4	4
2215	2215	Other	28	W. European	Polytheist	Ind	4	Bombing	I was visiting family in Alabama. I was watching the Red Sox game on Marathon Monday and I was worried the game was going to go late and cause a mess with the marathon since the Fenway crowd might have been out late. The Red Sox won. I was listening to the postgame show on WEEI on my cellphone, and during the postgame, they announced the bombing. I was worried because my brother in law had been p…	0	100	30	100	100	100	1	3	2	2	3	7	3	5	4	4	7	5	5	5	8	9	7	9	9	9	8.5	52	45	4	4	6	5	4	5	6	4.85714
2458	2458	M	52	W. European	Christian	Dem	2	Bombing	I was working when it happened. My mother called my cell phone and told me about when she saw it on the news. I then watched the events that happened after on tv. They were looking for one of the suspects in a small town where I knew people. I went to the sight soon after and it made me fell angry and sad. I became more observant to the people around me when I was in public after this.	0	100	21	98	50	90	1	1	2	1	3	5	2.16667	3	3	1	3	5	5	3.33333	1	1	5	5	5	5	3.66667	125	100	6	6	6	5	2	4	4	4.71429
2108	47906	F	21	Native American	Christian	Rep	6	Bombing	It was a nerve wrecking event to be sure. I was not there in Boston at the time, I was in school but fortunately none of my family nor friends were injured during the bombings for which i was grateful.	2	38	29	49	49	63	5	5	5	5	5	5	5	5	5	5	5	5	5	5	5	5	5	5	5	5	5	10	4	3	4	3	4	3	4	3	3.42857

## Sheet: Sheet1
Key
Bos_Proximity
1 = In central Boston
2 = In greater Boston
3 = In Massachusetts
4 = Outside Massachusetts
Bos_Proximity Sources
http://www.mapsofworld.com/usa/zipcodes/result.php
Pol_Spectrum
1 = Very Liberal
2 = Liberal
3 = Moderatly liberal
4 = Moderate
5 = Moderatly conservative
6 = Conservative
7 = Very conservative
M/E_
/100
E.g. Unsatisfied:Satisfied
Scale: 1-9
DIFI
1 = Strongly disagree
2 = Disagree
3 = Somewhat disagree
4 = Somewhat agree
5 = Agree
6 = Strongly Agree
Behave_
1 = Strongly disagree
2 = Disagree
3 = Somewhat disagree
4 = Neither disagree or agree
5 = Somewhat agree
6 = Agree
7 = Strongly Agree
